# Supplementary material for: Role of HGF in epithelial–stromal cell interactions during progression from benign breast disease to ductal carcinoma in situ
Source: Breast Cancer Res. 2013 Sep 12;15(5):R82. doi: 10.1186/bcr3476 (PMC3978616; doi:10.1186/bcr3476)
Supplement: Additional file 2: Table S1 — IPA pathway analysis and biological function analysis of genes upregulated in MCF10DCIS:RMF direct cocultures. [file bcr3476-S2.xlsx]

## Sheet: Sheet1
IPA pathway analysis of MCF10DCIS:RMF direct cocultures
Ingenuity Canonical Pathways	p-value	Ratio	Molecules
FXR/RXR Activation	5.37032e-06	1.43E-01	BAAT,ABCG5,MLXIPL,APOB,CYP27A1,NR1H4,FBP1,APOC2,PLTP,FOXA3,HNF1A,MTTP
Primary Immunodeficiency Signaling	5.7544e-06	1.64E-01	PTPRC,BTK,LCK,CD19,IL2RG,ZAP70,IGHA1,CD8A,JAK3
Acute Phase Response Signaling	2.95121e-05	9.3E-02	HAMP,C4BPB,ORM1/ORM2,APOH,HNF1A,SERPINF2,F2,CRABP1,SERPIND1,ALB,TF,C4BPA,ITIH4,PIK3CD,IL1RAP,C2
CTLA4 Signaling in Cytotoxic T Lymphocytes	0.000281838	1.05E-01	CD3G,LCK,PPP2R5C,ZAP70,HLA-DRB1,PIK3CD,HLA-DQB1,HLA-DRB5,TRA@,LCP2
Leukocyte Extravasation Signaling	0.000354813	7.94E-02	MMP15,ARHGAP4,CLDN6,RHOH,BTK,CYBA,CYBB,PIK3CD,RASSF5,ACTG2,ACTC1,CLDN3,MMP9,ACTA1,PRKCB
Human Embryonic Stem Cell Pluripotency	0.00040738	8.28E-02	FGFR3,BMP4,LEFTY1,TDGF1,SMO,FGFR2,PIK3CD,LEFTY2,HNF1A,BMP5,TCF7L2,POU5F1
CD28 Signaling in T Helper Cells	0.000446684	9.02E-02	PTPRC,CD3G,LCK,ZAP70,HLA-DRB1,PIK3CD,HLA-DQB1,CARD11,HLA-DRB5,TRA@,LCP2
T Cell Receptor Signaling	0.000467735	9.8E-02	PTPRC,BTK,CD3G,LCK,ZAP70,PIK3CD,CD8A,CARD11,TRA@,LCP2
Intrinsic Prothrombin Activation Pathway	0.000977237	1.72E-01	F11,KNG1,F5,COL2A1 (includes EG:1280),F2
B Cell Development	0.00134896	1.67E-01	PTPRC,CD19,HLA-DRB1,HLA-DQB1,HLA-DRB5

## Sheet: Sheet2
IPA biolical function analysis of MCF10DCIS:RMF direct cocultures
Category	Functions Annotation	p-Value	# Molecules	Molecules
Cell-To-Cell Signaling and Interaction	activation of cells	1.42E-03	25	APP, CD1A, CD1B, CD1D, CD1E, CD2, CD200, CD8A, CTSG, F2, F5, IL2RG, KNG1, LCK, LGALS3, LTB, MAGEA3/MAGEA6, MLANA, PTPRC, TCL1A, TLR2, TNFRSF8, TYR, VTN, ZAP70
Cell-mediated Immune Response	contact growth inhibition of T lymphocytes	5.22E-03	3	LCK, PTPRC, ZAP70
Cell-To-Cell Signaling and Interaction	activation of blood cells	1.12E-02	17	CD1A, CD1B, CD1D, CD1E, CD2, CD200, CTSG, F2, F5, KNG1, LCK, LTB, MAGEA3/MAGEA6, MLANA, PTPRC, TCL1A, TYR
Cellular Growth and Proliferation	proliferation of leukocytes	1.52E-02	17	BATF, BMP4, CARD11, CD19, CD2, CD6, CD8A, HLA-DRB1, IL10RA, IL28A, IL2RG, LAIR1, PDCD1, PTPRC, TCL1A, TYR, ZAP70
Cellular Development	developmental process of leukocytes	1.72E-02	21	APP, BMP4, CBFA2T3, CD1D, CD2, CD6, GFRA1, IFI16, IL10RA, IL2RG, LAIR1, LCK, LIF, MLANA, MMP9, PDCD1, STAT5A, TCL1A, TLR2, TYR, ZAP70
Cell-To-Cell Signaling and Interaction	response of peripheral blood leukocytes	1.91E-02	3	IL10RA, IL1RAP, TLR2
Cell-To-Cell Signaling and Interaction	activation of leukocytes	2.07E-02	15	CD1A, CD1B, CD1D, CD1E, CD2, CD200, F5, KNG1, LCK, LTB, MAGEA3/MAGEA6, MLANA, PTPRC, TCL1A, TYR
Inflammatory Response	activation of leukocytes	2.07E-02	15	CD1A, CD1B, CD1D, CD1E, CD2, CD200, F5, KNG1, LCK, LTB, MAGEA3/MAGEA6, MLANA, PTPRC, TCL1A, TYR
Immune Cell Trafficking	activation of leukocytes	2.07E-02	15	CD1A, CD1B, CD1D, CD1E, CD2, CD200, F5, KNG1, LCK, LTB, MAGEA3/MAGEA6, MLANA, PTPRC, TCL1A, TYR
Inflammatory Response	activation of lymphocytes	2.58E-02	11	CD1A, CD1B, CD1D, CD1E, CD2, LCK, MAGEA3/MAGEA6, MLANA, PTPRC, TCL1A, TYR
Cell-To-Cell Signaling and Interaction	binding of leukocytes	2.60E-02	10	APOH, CD2, CD6, CTSG, CX3CL1, F2, IL28A, NPY, ORM1/ORM2, VTN
Inflammatory Response	shape change of phagocytes	2.83E-02	3	ALB, CORO1A, VTN
Cellular Growth and Proliferation	proliferation of lymphocytes	3.00E-02	15	BATF, BMP4, CARD11, CD19, CD2, CD6, CD8A, HLA-DRB1, IL2RG, LAIR1, PDCD1, PTPRC, TCL1A, TYR, ZAP70
Cellular Development	developmental process of T lymphocytes	3.00E-02	13	BMP4, CD1D, CD2, CD6, IL2RG, LCK, MLANA, PDCD1, STAT5A, TCL1A, TLR2, TYR, ZAP70
Cellular Movement	homing of cell lines	3.00E-02	12	APP, CX3CL1, L1CAM, LCK, LIF, PIK3CD, SNAI2, TFF2, TFF3, TLR2, TNFRSF8, VTN
Hematological System Development and Function	survival of lymphocytes	5.95E-02	5	BMP4, BTK, CD8A, JAK3, NFIL3
Cell-To-Cell Signaling and Interaction	response of leukocytes	6.76E-02	6	CORO1A, IGHA1, IL10RA, IL1RAP, TLR2, VTN
Cell-To-Cell Signaling and Interaction	activation of T lymphocytes	7.06E-02	8	CD1D, CD2, LCK, MAGEA3/MAGEA6, MLANA, PTPRC, TCL1A, TYR
Inflammatory Response	activation of T lymphocytes	7.06E-02	8	CD1D, CD2, LCK, MAGEA3/MAGEA6, MLANA, PTPRC, TCL1A, TYR
Cellular Growth and Proliferation	proliferation of T lymphocytes	8.27E-02	11	BATF, BMP4, CARD11, CD2, CD6, CD8A, HLA-DRB1, IL2RG, LAIR1, PDCD1, ZAP70
