# Supplementary material for: Role of HGF in epithelial–stromal cell interactions during progression from benign breast disease to ductal carcinoma in situ
Source: Breast Cancer Res. 2013 Sep 12;15(5):R82. doi: 10.1186/bcr3476 (PMC3978616; doi:10.1186/bcr3476)
Supplement: Additional file 5: Figure S3 — HGF is produced by the stromal component of the cocultures, the RMFs. (A) RNA levels of HGF (∆CT values relative to the 18s gene) in the monocultures of the MCF10A series and the RMFs, as well as these cell lines in coculture. The epithelial cells had no detectable levels of HGF transcript (*) even in coculture with RMFs; only RMFs had high levels of the transcript. (B) Protein levels of HGF, again of cells in monoculture or coculture. Epithelial cells in monoculture had no detectable levels of HGF (#); however in coculture they appear to have some HGF protein, and we argue this is due to the internalization of the receptor–ligand complex. RMFs had high levels of HGF expression both in monoculture and in coculture. Both graphs demonstrate the same trend, the stromal cells are responsible for HGF secretion in this coculture system. [file bcr3476-S5.xlsx]

## Sheet: Sheet1
Entrez Gene ID	Direction
94081	1
1795	1
284325	1
2651	1
123624	1
582	1
118429	1
7067	1
285505	1
649	1
79879	1
203102	1
56479	1
93349	1
374768	1
254531	1
9659	1
57654	1
283767	1
362	1
7297	1
23114	1
200734	1
90204	1
286527	1
65250	1
84902	1
6789	1
6289	1
57121	1
114793	1
123855	1
128637	1
4522	1
3783	1
9877	-1
10207	-1
23524	-1
8936	-1
204801	-1
7351	-1
914	-1
80303	-1
55666	-1
29798	-1
26054	-1
55243	-1
9589	-1
9521	-1
3181	-1
4084	-1
9857	-1
115908	-1
8368	-1
55237	-1
3778	-1
3053	-1
92840	-1
2357	-1
89866	-1
8366	-1
152641	-1
3203	-1
135250	-1
8359	-1
4185	-1
923	-1
9863	-1
389136	-1
1133	-1
8631	-1
388341	-1
54360	-1
8360	-1
83872	-1
1816	-1
5332	-1
136306	-1
3270	-1
84699	-1
23636	-1
5831	-1
2736	-1
350	-1
9906	-1
57523	-1
11228	-1
53358	-1
26157	-1
57758	-1
55244	-1
5570	-1
23013	-1
123	-1
348477	-1
79631	-1
140730	-1
92080	-1
202333	-1
196872	-1
7364	-1
30850	-1
83987	-1
3426	-1
864	-1
284904	-1
83895	-1
84920	-1
26106	-1
56890	-1
2686	-1
5150	-1
115572	-1
6546	-1
80014	-1
440138	-1
7942	-1
120224	-1
23741	-1
4625	-1
400590	-1
9519	-1
2331	-1
80303	-1
84316	-1
342897	-1
27178	-1
404093	-1
80055	-1
152756	-1
10780	-1
400649	-1
246181	-1
1909	-1
148281	-1
89857	-1
2318	-1
112476	-1
256536	-1
79173	-1
4216	-1
858	-1
440910	-1
10107	-1
11238	-1
24149	-1
115752	-1
55061	-1
8367	-1
8792	-1
22848	-1
221833	-1
152519	-1
85456	-1
5819	-1
54957	-1
3563	-1
11168	-1
6857	-1
158067	-1
55175	-1
145957	-1
3982	-1
1230	-1
55731	-1
54360	-1
340351	-1
27036	-1
8812	-1
79012	-1
6227	-1
285178	-1
84620	-1
8382	-1
8364	-1
3931	-1
84547	-1
29123	-1
5639	-1
79642	-1
338	-1
51450	-1
5015	-1
80023	-1
10319	-1
255488	-1
283551	-1
7033	-1
5576	-1
11063	-1
2064	-1
9830	-1
57619	-1
51569	-1
8320	-1
399967	-1
1644	-1
152926	-1
57467	-1
1838	-1
79625	-1
92092	-1
84709	-1
440338	-1
23286	-1
10984	-1
196403	-1
10149	-1
4301	-1
26240	-1
240	-1
114899	-1
4583	-1
90246	-1
7473	-1
91978	-1
5021	-1
51806	-1
10160	-1
6608	-1
8332	-1
220988	-1
30009	-1
57582	-1
79630	-1
92291	-1
8362	-1
54797	-1
26973	-1
5455	-1
92815	-1
2788	-1
11279	-1
7019	-1
4810	-1
151354	-1
7980	-1
8821	-1
55010	-1
8529	-1
54933	-1
2155	-1
9256	-1
440068	-1
399664	-1
8968	-1
166785	-1
2039	-1
53345	-1
56267	-1
259282	-1
63901	-1
153562	-1
57611	-1
627	-1
64754	-1
79966	-1
389722	-1
51520	-1
56896	-1
5646	-1
2332	-1
10458	-1
2530	-1
117246	-1
1871	-1
57524	-1
3061	-1
10210	-1
8484	-1
285601	-1
144100	-1
339541	-1
11127	-1
157848	-1
5191	-1
4237	-1
149111	-1
55586	-1
135114	-1
